# Supplementary material for: The Use of Machine Learning for Analyzing Real-World Data in Disease Prediction and Management: Systematic Review
Source: JMIR Med Inform. 2025 Jun 19;13:e68898. doi: 10.2196/68898 (PMC12226786; doi:10.2196/68898)
Supplement: Multimedia Appendix 3 [file medinform_v13i1e68898_app3.xlsx]

## Sheet: Dataset
Year of Publication	Author	Reference Number	Title	Database	Diseases/Medical Conditions	Disease category	Type of Study	Type of Real-world Evidence (RWE)	Machine Learning (ML) Methods	Main Findings
2023	Wissel, BD. et al	1	Automated, Machine Learning-Based Alerts Increase Epilepsy Surgery Referrals: A Randomized Controlled Trial	PubMed	Epilepsy	Neurological diseases	Healthcare outcomes	Electronic health record (EHR)	Natural language processing (NLP)	This study assessed whether a natural language processing (NLP)-based clinical decision support system could increase referrals for epilepsy surgery. The NLP-driven system, embedded in the EHR, automatically screened pediatric epilepsy patients and alerted providers if a patient was identified as a potential surgical candidate. Findings indicated that patients whose providers received an alert we…
2021	Ayers, B. et al	2	Using machine learning to improve survival prediction after heart transplantation	PubMed	Orthotopic heart transplantation	Cardiovascular diseases	Survival prediction	Patient registries	Deep neural network (DNN), random forest (RF), and adaptive boosting (AdaBoost)	This study used modern machine learning (ML) methods to improve 1-year survival prediction after orthotopic heart transplantation (OHT). Multiple ML algorithms, including random forest, deep neural networks, and Adaboost, were tested, with an ensemble model ultimately achieving the highest predictive accuracy. The ensemble model significantly outperformed logistic regression, with an AUROC of 0.7…
2023	Nadarajah, R. et al	3	Future Innovations in Novel Detection for Atrial Fibrillation (FIND-AF): pilot study of an electronic health record machine learning algorithm-guided intervention to identify undiagnosed atrial fibrillation	PubMed	Atrial fibrillation	Cardiovascular diseases	Disease prediction	Electronic health record (EHR)	FIND-AF machine learning algorithm	This study pilots a machine learning algorithm, FIND-AF, designed to predict atrial fibrillation (AF) within six months using data from primary care electronic health records (EHRs). FIND-AF risk scores are used to identify high-risk individuals, who then undergo remote ECG monitoring to detect AF. The primary outcome is the diagnosis of AF during this monitoring period, with secondary measures i…
2021	Yadgir, SR. et al	4	Machine learning-assisted screening for cognitive impairment in the emergency department	PubMed	Cognitive impairment	Neurological diseases	Disease prediction	Electronic health record (EHR)	Extreme Gradient Boosting (XGBoost)	This study developed an XGBoost-based machine learning algorithm to identify older emergency department (ED) patients at high risk of cognitive impairment (CI) using only electronic health record (EHR) data. Evaluated against the Blessed Orientation Memory Concentration (BOMC) test results, the model achieved an AUC of 0.72, with high sensitivity and a specificity that prioritized negative predic…
2023	Liu, Y. et al	5	Application of machine learning algorithms in electronic medical records to predict amputation-free survival after first revascularization in patients with peripheral artery disease	PubMed	Peripheral artery disease	Cardiovascular diseases	Survival prediction	Electronic health record (EHR)	Logistic regression (LR), gradient boosting machine, random forest, decision tree, eXtreme gradient boosting, neural network, Cox regression, and random survival forest (RSF)	This study developed a predictive model for amputation-free survival (AFS) in patients with peripheral artery disease (PAD) post-revascularization, utilizing eight machine learning algorithms. Among them, the random survival forest (RSF) model demonstrated the highest predictive accuracy, with AUC values surpassing those of the GermanVasc score across multiple follow-up periods (1, 3, and 5 years…
2022	Hill, NR. et al	6	Identification of undiagnosed atrial fibrillation using a machine learning risk prediction algorithm and diagnostic testing (PULsE-AI) in primary care: cost-effectiveness of a screening strategy evaluated in a randomized controlled trial in England	PubMed	Atrial fibrillation	Cardiovascular diseases	Disease prediction and cost-effectiveness	Electronic health record (EHR)	The Prediction of Undiagnosed atriaL fibrillation using a machinE learning AlgorIthm (PULsE-AI)	This study developed and evaluated a machine learning-based risk prediction algorithm to identify undiagnosed atrial fibrillation (AF) in high-risk primary care patients. The algorithm, incorporated into a screening strategy, was estimated to identify 45,493 new AF diagnoses in a high-risk UK population. By targeting individuals at high risk for AF, the approach significantly reduced the number o…
2019	Sheth, SA. et al	7	Machine Learning-Enabled Automated Determination of Acute Ischemic Core From Computed Tomography Angiography	PubMed	Acute ischemic stroke	Cardiovascular diseases	Disease prediction	Electronic health record (EHR)	Convolutional neural network (CNN)	This study developed and validated a convolutional neural network (DeepSymNet) to automatically detect large vessel occlusion (LVO) and ischemic core volume from computed tomography angiogram (CTA) images in patients with acute ischemic stroke. The model achieved high performance, with area under the curve (AUC) values of 0.88 for LVO detection and 0.88–0.90 for ischemic core volume prediction, c…
2019	Barton, C. et al	8	Evaluation of a machine learning algorithm for up to 48-hour advance prediction of sepsis using six vital signs	PubMed	Sepsis	Infectious diseases	Disease prediction	Electronic health record (EHR)	Extreme Gradient Boosting (XGBoost)	This study validated a gradient-boosted ensemble machine learning algorithm (MLA) for sepsis detection and prediction, comparing its performance to commonly used scoring systems. The MLA demonstrated superior accuracy, achieving area under the receiver operating characteristic (AUROC) values of 0.88, 0.84, and 0.83 for predicting sepsis at onset, and 24 and 48 hours prior. These results outperfor…
2023	Kao, YT. et al	9	Machine Learning-Based Prediction of Atrial Fibrillation Risk Using Electronic Medical Records in Older Aged Patients	PubMed	Atrial fibrillation	Cardiovascular diseases	Disease prediction	Electronic health record (EHR)	Decision tree, support vector machine (SVM), logistic regression, and random forest	This study developed a 1-year predictive model for new-onset atrial fibrillation (AF) in older adults, using machine learning methods on a 3-year dataset of electronic medical records without electrocardiogram data. Key algorithms tested included decision tree, support vector machine, logistic regression, and random forest, with the random forest model achieving the best performance. It reached a…
2022	Kim, M. et al	10	Artificial intelligence predicts clinically relevant atrial high-rate episodes in patients with cardiac implantable electronic devices	PubMed	Atrial high-rate episodes (AHREs)	Cardiovascular diseases	Disease prediction	Wearable devices	Random forest (RF) algorithm, support vector machine (SVM) algorithm, and extreme gradient boosting (XGB)	This study developed machine learning models to predict clinically relevant atrial high-rate episodes (AHREs) in patients with implanted pacemakers, using clinical parameters and comparing results to logistic regression (LR). The models used included random forest (RF), support vector machine (SVM), and extreme gradient boosting (XGB), with the XGB model performing best in predictive accuracy (AU…
2023	Park, HB. et al	11	Risk factors based vessel-specific prediction for stages of coronary artery disease using Bayesian quantile regression machine learning method: Results from the PARADIGM registry	PubMed	Coronary artery disease	Cardiovascular diseases	Disease prediction	Patient registries	Bayesian quantile regression (BQR)	This study used the Bayesian quantile regression (BQR) machine-learning model to analyze the relationships between cardiovascular risk factors and vessel-specific coronary artery disease (CAD) severity and progression. Using data from 1,463 patients, the BQR model estimated quantiles of lumen diameter stenosis (DS) across major coronary vessels. Results showed that typical angina, diabetes, and d…
2019	Hilbert, A. et al	12	Data-efficient deep learning of radiological image data for outcome prediction after endovascular treatment of patients with acute ischemic stroke	PubMed	Acute ischemic stroke	Cardiovascular diseases	Healthcare outcomes and decision-making	Wearable devices	Residual Neural Network (ResNet)	This study applied deep learning (DL) methods to predict reperfusion success and functional outcomes in acute ischemic stroke patients following endovascular treatment (EVT), using CT angiography images. The DL models, based on Residual Neural Networks (ResNet) with adaptations like Structured Receptive Fields (RFNN) and auto-encoders for weight initialization, outperformed machine learning model…
2021	Chen, W. et al	13	Using machine learning techniques predicts prognosis of patients with Ewing sarcoma	PubMed	Ewing sarcoma	Tumors	Survival prediction	Patient registries	Boosted decision tree, support vector machine, nonparametric random forest method, and neural network	This study developed machine learning models to predict 5-year survivorship for Ewing sarcoma using data from 2,332 patients in the SEER program. The models, including boosted decision trees, support vector machines, random forests, and neural networks, were trained and tested on a split dataset. The random forest method outperformed others, with sensitivity of 77-83% and specificity of 91-94% fo…
2017	Koutsouleris, N. et al	14	Multisite prediction of 4-week and 52-week treatment outcomes in patients with first-episode psychosis: a machine learning approach	PubMed	Schizophrenia	Neurological diseases	Healthcare outcomes and decision-making	Patient registries	Non-linear Support Vector Machine (SVM)	This study developed a machine learning tool to predict poor versus good treatment outcomes in first-episode psychosis patients based on pre-treatment patient-reported data, aiming to guide clinical decision-making. Using nested cross-validation on data from 334 EUFEST patients, the model achieved a balanced accuracy (BAC) of 75% for 4-week and 73.8% for 52-week outcomes. The top ten predictors, …
2021	Strömblad, CT. et al	15	Effect of a Predictive Model on Planned Surgical Duration Accuracy, Patient Wait Time, and Use of Presurgical Resources: A Randomized Clinical Trial	PubMed	Colorectal and gynecology cancers surgery	Cancers	Healthcare outcomes	Electronic health record (EHR)	Gradient boosting machine and linear regression	This study evaluated a machine learning model’s effectiveness in predicting surgical case durations to optimize scheduling accuracy and resource utilization. In a randomized trial at Memorial Sloan Kettering Cancer Center, the model significantly reduced the mean absolute error in case duration predictions by 9.8 minutes compared to the control. It also decreased patient wait times in the presurg…
2019	Wang, SV. et al	16	Stepped-wedge randomised trial to evaluate population health intervention designed to increase appropriate anticoagulation in patients with atrial fibrillation	PubMed	Atrial fibrillation	Cardiovascular diseases	Decision-making	Electronic health record (EHR)	Decision trees	This study used machine learning algorithms to identify high-risk atrial fibrillation (AF) patients lacking anticoagulation, aiming to increase anticoagulant prescriptions through clinical pharmacist intervention. A stepped-wedge design was employed to assess prescription rates in clinics with intervention versus usual care. Although the machine learning model identified 432 high-risk patients, a…
2021	Tan, TH. et al	17	Predicting outcomes in older ED patients with influenza in real time using a big data-driven and machine learning approach to the hospital information system	PubMed	Influenza	Infectious diseases, Respiratory diseases	Healthcare outcomes	Electronic health record (EHR)	Random forest, XGBoost, and logistic regression	This study used machine learning (ML) to predict outcomes in older emergency department (ED) patients with influenza. The model was trained on clinical data from 5508 patients, utilizing 10 clinical variables and a synthetic minority oversampling technique for preprocessing. The study employed multiple ML methods, including random forest, XGBoost, and logistic regression to predict outcomes such …
2020	Goerigk, S. et al	18	Predicting instructed simulation and dissimulation when screening for depressive symptoms	PubMed	Depression	Neurological diseases	Decision-making	Patient registries	Logistic regression, support vector machines, random forests, tree-based stochastic gradient boosting, and XgBoost	This study explores the use of supervised machine learning algorithms to detect intentional distortion in self-reported psychiatric assessments for depressive symptoms. In a controlled experiment, both depressed patients and healthy participants were instructed to manipulate their responses in "faking bad" or "faking good" conditions. Machine learning algorithms were then trained to differentiate…
2024	Kijpaisalratana, N. et al	19	Real-time machine learning-assisted sepsis alert enhances the timeliness of antibiotic administration and diagnostic accuracy in emergency department patients with sepsis: a cluster-randomized trial	PubMed	Sepsis	Infectious diseases	Decision-making	Electronic health record (EHR)	Random Forests, XGBoost, Logistic Regression, or Support Vector Machines (SVM)	This study evaluated an ML-assisted sepsis alert system in a hospital emergency department, aiming to expedite clinical response times. Using patient data, the ML model flagged potential sepsis cases, with intervention staff receiving real-time alerts. Results showed higher rates of antibiotic administration within 1 and 3 hours in the intervention group (68.4% and 94.5%, respectively) compared t…
2019	Sharma, A. et al	20	Patient Phenotypes, Cardiovascular Risk, and Ezetimibe Treatment in Patients After Acute Coronary Syndromes (from IMPROVE-IT)	PubMed	Acute coronary syndrome	Cardiovascular diseases	Survival prediction	Patient registries	Cox regression	This study applied hierarchical cluster analysis, a machine learning technique, to classify post-acute coronary syndrome (ACS) patients into five distinct risk clusters for adverse outcomes, based on clinical trial data. Clusters showed significant risk differences, with Cluster 2 having the highest outcome risk. Cox proportional hazards models assessed risk associations within clusters, and ezet…
2021	Singhal, L. et al	21	eARDS: A multi-center validation of an interpretable machine learning algorithm of early onset Acute Respiratory Distress Syndrome (ARDS) among critically ill adults with COVID-19	PubMed	Acute Respiratory Distress Syndrome (ARDS)	Respiratory diseases	Disease prediction	Electronic health record (EHR)	Neural Networks, Support Vector Machines, Random Forests, Logistic Regression, and XGBoost	The study developed an interpretable machine learning algorithm, "eARDS," for predicting the onset of ARDS in COVID-19 ICU patients up to 12 hours before meeting the Berlin criteria. The algorithm was trained on clinical data from 35,804 patients and evaluated using various performance metrics. The best-performing model achieved an AUROC of 0.89 with high sensitivity (0.77) and specificity (0.85)…
2018	Kanchanatawan, B. et al	22	Episodic memory and delayed recall are significantly more impaired in younger patients with deficit schizophrenia than in elderly patients with amnestic mild cognitive impairment	PubMed	Schizophrenia	Neurological diseases	Disease prediction	Patient registries	Linear Support Vector Machine (SVM) and Random Forest	The study used machine learning techniques, specifically neural networks, to examine cognitive differences between amnestic mild cognitive impairment (aMCI) and schizophrenia. Cognitive data from tests like the Boston Naming Test (BNT), Mini-Mental State Examination (MMSE), and Word List Memory (WLM) were analyzed. The results showed that deficit schizophrenia patients had worse memory impairment…
2022	Huang, J. et al	23	Twenty-eight-day in-hospital mortality prediction for elderly patients with ischemic stroke in the intensive care unit: Interpretable machine learning models	PubMed	Ischemic stroke	Cardiovascular diseases	Survival prediction	Electronic health record (EHR)	Naive Bayes (NB), eXtreme Gradient Boosting (xgboost), and logistic regression (LR)	This study developed predictive models for 28-day in-hospital mortality among elderly ICU patients with ischemic stroke (IS) using machine learning algorithms, including Naïve Bayes (NB), eXtreme Gradient Boosting (xgboost), and logistic regression (LR). Utilizing data from the eICU Collaborative Research Database, the models were trained and validated on selected patient features, with xgboost o…
2023	She, H. et al	24	Metabolomics and machine learning approaches for diagnostic and prognostic biomarkers screening in sepsis	PubMed	Sepsis	Infectious diseases	Disease prediction	Patient registries	Support vector machine (SVM) and random forest (RF)	This study utilized machine learning algorithms, specifically support vector machine (SVM) and random forest (RF), to identify key metabolites for diagnosing and predicting outcomes in sepsis. By analyzing metabolomics data from septic and healthy individuals, 532 differentially expressed metabolites (DEMs) were identified, highlighting pathways such as amino acid and phenylalanine metabolism. SV…
2022	Sundar, R. et al	25	Machine-learning model derived gene signature predictive of paclitaxel survival benefit in gastric cancer: results from the randomised phase III SAMIT trial	PubMed	Gastric cancer	Cancers	Survival prediction	Patient registries	Random forest (RF)	This study utilized a random forest machine learning model to develop a 19-gene signature that predicts which gastric cancer (GC) patients will benefit from paclitaxel treatment. Analysis of data from the SAMIT trial classified patients as Pac-Sensitive or Pac-Resistant, with Pac-Sensitive patients showing significantly improved disease-free survival when treated with paclitaxel-based therapies. …
2019	Alaa, AM. et al	26	Cardiovascular disease risk prediction using automated machine learning: A prospective study of 423,604 UK Biobank participants	PubMed	Cardiovascular disease risk	Cardiovascular diseases	Disease prediction	Patient registries	Linear support vector machines (SVM), random forest, neural networks, AdaBoost and gradient boosting machines	This study leveraged AutoPrognosis, an automated machine learning framework, to enhance cardiovascular disease (CVD) risk prediction in the UK Biobank cohort. By analyzing 473 variables, the ML-based model outperformed traditional prediction models, including the Framingham score and Cox proportional hazards models, achieving an AUC-ROC of 0.774. The AutoPrognosis model included non-traditional p…
2017	Azimi, P. et al	27	Use of artificial neural networks to decision making in patients with lumbar spinal canal stenosis	PubMed	Lumbar spinal canal stenosis (LSCS)	Spinal diseases	Decision-making	Electronic health record (EHR)	Artificial neural network (ANN) and logistic regression (LR)	This study developed an artificial neural network (ANN) model to assist in deciding optimal treatment, surgical or non-surgical, for patients with lumbar spinal canal stenosis (LSCS), comparing its performance with a traditional logistic regression (LR) model. The ANN outperformed the LR model, achieving a higher accuracy rate (97.8%) and better calibration and AUC (89.0%). Sensitivity analysis r…
2019	Baxter, SL. et al	28	Machine Learning-Based Predictive Modeling of Surgical Intervention in Glaucoma Using Systemic Data From Electronic Health Records	PubMed	Glaucoma	Ocular diseases	Decision-making	Electronic health record (EHR)	Multivariable logistic regression, random forests, and artificial neural networks	This study developed machine learning models, including multivariable logistic regression, random forests, and artificial neural networks, to predict the need for surgery in primary open-angle glaucoma (POAG) patients using systemic EHR data. Among the models, logistic regression achieved the highest discrimination with an AUC of 0.67, identifying high systolic blood pressure as a significant pre…
2015	Anderson, JP. et al	29	Reverse Engineering and Evaluation of Prediction Models for Progression to Type 2 Diabetes: An Application of Machine Learning Using Electronic Health Records	PubMed	Type 2 Diabetes	Metabolic diseases	Disease prediction	Electronic health record (EHR)	Random forest and support vector machines (SVM)	This study utilized the REFS (Reverse Engineering and Forward Simulation) machine learning platform, applying Bayesian scoring to build model ensembles predicting progression to prediabetes and type 2 diabetes (T2D) from EHR data. The model ensemble achieved an AUC of 0.76 in predicting T2D, validated with an AUC of 0.78, and highlighted established T2D risk factors, such as blood glucose and hyp…
2018	Bannister, CA. et al	30	A genetic programming approach to development of clinical prediction models: A case study in symptomatic cardiovascular disease	PubMed	Cardiovascular death, non-fatal stroke, and myocardial infarction	Cardiovascular diseases	Survival prediction	Patient registries	Cox regression	This study explored the use of genetic programming (GP) as an automated method for developing clinical prediction models, comparing it to the Cox regression model for cardiovascular risk prediction. GP, an evolutionary algorithm known for handling complex, non-linear patterns, generated a cardiovascular risk model with predictive abilities similar to the Cox model across 1-, 3-, and 5-year interv…
2017	Scheer, JK. et al	31	Development of a preoperative predictive model for major complications following adult spinal deformity surgery	Web of Science	Spinal deformity surgery	Spinal diseases	Decision-making	Patient registries	Decision trees and artificial neural network	This study aimed to develop a predictive model for early complications (intraoperative and perioperative) in patients with adult spinal deformity (ASD) using baseline demographic, radiographic, and surgical factors. The model was built using an ensemble of decision trees with the C5.0 algorithm, incorporating 45 variables. Internal validation showed the model's accuracy at 87.6%, with an AUROC of…
2016	Rau, HH. et al	32	Development of a web-based liver cancer prediction model for type II diabetes patients by using an artificial neural network	Web of Science	Liver cancer	Cancers	Disease prediction	Electronic health record (EHR)	Artificial neural networks (ANN) and logistic regression (LR)	This study used data mining techniques to develop prediction models for the development of liver cancer in patients with type II diabetes. The researchers employed artificial neural networks (ANN) and logistic regression (LR) to analyze data from the National Health Insurance Research Database in Taiwan. The study identified 10 risk factors, including liver diseases and hyperlipidemia, and develo…
2016	Ramezankhani, A. et al	33	Decision tree-based modelling for identification of potential interactions between type 2 diabetes risk factors: a decade follow-up in a Middle East prospective cohort study	Web of Science	Type 2 Diabetes	Metabolic diseases	Disease prediction	Patient registries	Decision tree (DT)	This study employed decision tree (DT) algorithms to develop prediction models for the incidence of type 2 diabetes (T2D) using a prospective cohort of participants. The models were developed using two sets of variables: with and without 2-hour postchallenge plasma glucose (2h-PCPG). The Quick Unbiased Efficient Statistical Tree (QUEST) algorithm showed the highest sensitivity and geometric mean …
2019	Pei, D. et al	34	Identification of Potential Type II Diabetes in a Chinese Population with a Sensitive Decision Tree Approach	Web of Science	Type 2 Diabetes	Metabolic diseases	Disease prediction	Electronic health record (EHR)	Decision tree (DT)	This study developed a prediction model for diabetes using the J48 decision tree algorithm, based on data from 10,436 eligible participants. Nine features, including age, BMI, hypertension, family history of diabetes, and work-related stress, were considered for model development. The model demonstrated high performance with an accuracy of 94.2%, precision of 94.0%, recall of 94.2%, and an AUC of…
2019	Oviedo, S. et al	35	Risk-based postprandial hypoglycemia forecasting using supervised learning	Web of Science	Postprandial hypoglycemia	Metabolic diseases	Decision-making	Wearable devices	Support vector machines (SVM)	This study developed a machine learning-based method for predicting postprandial hypoglycemic events in type 1 diabetes patients, aiming to optimize insulin bolus administration. The system personalized predictions for each patient and used real retrospective data from 10 individuals. Two risk-based models were developed for predicting Level 1 (70 mg/dL) and Level 2 (54 mg/dL) hypoglycemia within…
2017	Mubeen, AM. et al	36	A six-month longitudinal evaluation significantly improves accuracy of predicting incipient Alzheimer's disease in mild cognitive impairment	Web of Science	Alzheimer's disease	Neurological diseases	Disease prediction	Electronic health record (EHR)	Random forest (RF)	The study aimed to improve prediction of Alzheimer's disease (AD) progression in individuals with mild cognitive impairment (MCI) by incorporating 6-month longitudinal data. Two Random Forest classifiers were trained: one using only baseline data (cross-sectional model) and the other combining baseline and 6-month follow-up data (longitudinal model). The longitudinal model, which considered the r…
2016	Lopez-de-Andres, A. et al	37	Predictors of in-hospital mortality following major lower extremity amputations in type 2 diabetic patients using artificial neural networks	Web of Science	Type 2 Diabetes	Metabolic diseases	Survival prediction	Patient registries	Artificial neural network (ANN)	This study utilized artificial neural network (ANN) models to predict in-hospital mortality (IHM) in type 2 diabetes patients undergoing major lower extremity amputation (LEA). The study compared four ANN models based on different sets of predictors, including discharge diagnoses and comorbidity indices (Charlson and Elixhauser). The results showed that the Elixhauser Comorbidity Index model outp…
2019	Kwon, JM. et al	38	Deep-learning-based out-of-hospital cardiac arrest prognostic system to predict clinical outcomes	Web of Science	Cardiac arrest	Cardiovascular diseases	Survival prediction	Patient registries	Deep neural network (DNN), Logistic regression, support vector machine, random forest	This study developed a deep-learning-based prognostic system, DCAPS, to predict neurologic recovery and survival to discharge in out-of-hospital cardiac arrest (OHCA) patients. Using data from the Korea OHCA registry, the system utilized variables available at the time of return of spontaneous circulation (ROSC). The DCAPS significantly outperformed other machine learning models like logistic reg…
2019	Kim, I. et al	39	A predictive model for high/low risk group according to oncotype DX recurrence score using machine learning	Web of Science	Breast cancer	Cancers	Decision-making	Electronic health record (EHR)	Two-class Decision Jungle and Two-class Neural Network	This study developed a machine learning-based predictive tool to classify patients into high- or low-risk categories based on the Oncotype DX (ODX) breast cancer recurrence score (RS). The model utilized supervised machine learning techniques, specifically the Two-class Decision Jungle method for the high-risk group, achieving an accuracy of 90.3%, and the Two-class Neural Network method for the …
2019	Khanji, C. et al	40	Lasso Regression for the Prediction of Intermediate Outcomes Related to Cardiovascular Disease Prevention Using the TRANSIT Quality Indicators	Web of Science	Hypertension and dyslipidemia	Cardiovascular diseases	Healthcare outcomes	Electronic health record (EHR)	Logistic regression	The study aimed to assess the predictive validity of process indicators for cardiovascular disease prevention by developing prediction models for uncontrolled hypertension, dyslipidemia, and diabetes. The researchers applied three methods: a classic statistical approach, a sparse machine learning technique, and a hybrid method combining both. The hybrid method outperformed the others in predictin…
2019	Karhade, AV. et al	41	Development of machine learning algorithms for prediction of prolonged opioid prescription after surgery for lumbar disc herniation	Web of Science	Lumbar disc herniation	Spinal diseases	Decision-making	Electronic health record (EHR)	Elastic-net penalized logistic regression, random forest, stochastic gradient boosting, neural network, and support vector machine	This study developed and compared five machine learning models, elastic-net penalized logistic regression, random forest, stochastic gradient boosting, neural network, and support vector machine, to predict prolonged opioid prescription (90–180 days post-surgery) after lumbar disc herniation surgery. Among the models, the elastic-net penalized logistic regression demonstrated the best performance…
2014	Jovanovic, P. et al	42	Artificial neural network predicts the need for therapeutic ERCP in patients with suspected choledocholithiasis	Web of Science	Choledocholithiasis	Gastrointestinal diseases	Decision-making	Electronic health record (EHR)	Artificial neural network (ANN)	This study aimed to improve the selection of patients with a high likelihood of undergoing therapeutic ERCP for choledocholithiasis (CDL) using machine learning. The researchers compared an artificial neural network (ANN) model to a previously developed multivariate logistic regression model. The ANN model outperformed the logistic regression model with a higher area under the receiver operating …
2020	Kang, AR. et al	43	Development of a prediction model for hypotension after induction of anesthesia using machine learning	Web of Science	Postinduction hypotension	Anesthesia-related complications	Healthcare outcomes	Electronic health record (EHR)	Naïve Bayes, logistic regression, random forest, and artificial neural network	The study aimed to predict postinduction hypotension during anesthesia by using machine learning models trained on data from anesthesia monitors, drug infusion pumps, and electronic health records. Four machine learning methods—Naïve Bayes, logistic regression, random forest, and artificial neural networks—were employed. Among them, the random forest model demonstrated the best performance with a…
2018	Isma'eel, HA. et al	44	Artificial neural network-based model enhances risk stratification and reduces non-invasive cardiac stress imaging compared to Diamond-Forrester and Morise risk assessment models: A prospective study	Web of Science	Coronary artery disease	Cardiovascular diseases	Healthcare outcomes	Electronic health record (EHR)	Artificial Neural Networks (ANN)	This study aimed to enhance risk stratification in patients evaluated for coronary artery disease (CAD) using stress testing by comparing artificial neural network (ANN)-based prediction models with existing models (Diamond-Forrester and Morise). The ANN model, using a systematic architecture and bootstrapping for accuracy, showed superior performance with a higher discriminatory power, a 98% neg…
2019	Hill, NR. et al	45	Predicting atrial fibrillation in primary care using machine learning	Web of Science	Atrial fibrillation	Cardiovascular diseases	Disease prediction	Electronic health record (EHR)	Random forests, support vector machines, and Cox regression	This study aimed to develop and evaluate machine learning models for predicting atrial fibrillation (AF) risk. Various models, including conventional risk models and machine learning approaches (neural network, LASSO, random forests, support vector machines), were assessed using data from 2,994,837 individuals. The time-varying neural network model emerged as the best performer, with an AUROC of …
2019	Dong, Y. et al	46	A novel surgical predictive model for Chinese Crohn's disease patients	Web of Science	Chinese Crohn's disease	Gastrointestinal diseases	Decision-making	Electronic health record (EHR)	Random forest (RF), logistic regression (LR), support vector machine (SVM), decision tree (DT), and artificial neural networks (ANN)	This study aimed to develop and validate a surgical risk prediction model for Crohn's disease (CD) in Chinese patients using machine learning. Data from 239 CD patients were used to train and test seven predictive models employing five machine learning algorithms: random forest (RF), logistic regression (LR), support vector machine (SVM), decision tree (DT), and artificial neural networks (ANN). …
2018	Bowman, A. et al	47	A prognostic model for the patient-reported outcome of surgical treatment of carpal tunnel syndrome	Web of Science	Carpal tunnel syndrome	Musculoskeletal diseases	Healthcare outcomes	Electronic health record (EHR)	Logistic regression and artificial neural networks (ANN)	This study developed prognostic models for predicting outcomes in carpal tunnel decompression surgery using both logistic regression and artificial neural networks (ANN). The models incorporated 87 candidate variables and were validated with a separate dataset. Both approaches achieved a predictive accuracy with areas under the receiver operating characteristic curve of 0.7. Key factors associate…
2018	Bertsimas, D. et al	48	Applied Informatics Decision Support Tool for Mortality Predictions in Patients With Cancer	Web of Science	Breast, lung, ovarian cancers	Cancers	Survival prediction	Electronic health record (EHR)	Decision trees	This study developed a machine learning-based prediction tool to identify cancer patients at high mortality risk before starting treatment. The model used data from electronic health records, including demographics, diagnosis, gene mutations, treatment history, and lab results, with 401 predictors. The model outperformed benchmark models, achieving an area under the curve (AUC) of 0.83 to 0.86 in…
2020	Manz, CR. et al	49	Effect of Integrating Machine Learning Mortality Estimates With Behavioral Nudges to Clinicians on Serious Illness Conversations Among Patients With Cancer: A Stepped-Wedge Cluster Randomized Clinical Trial	Cochrane Library	Cancer-related serious illness	Cancers	Decision-making	Electronic health record (EHR)	RF and SVM	This study explored the impact of combining machine learning mortality predictions with behavioral nudges to increase the rate of serious illness conversations (SICs) between oncology clinicians and patients. The intervention involved providing clinicians with weekly SIC performance feedback, a list of high-risk patients (≥10% predicted risk of 180-day mortality), and opt-out text message prompts…
2023	Tian, D. et al	50	Machine Learning-Based Prognostic Model for Patients After Lung Transplantation	Cochrane Library	Lung transplantation	Respiratory diseases	Survival prediction	Electronic health record (EHR)	Random survival forests (RSF)	This study developed and validated a prognostic model to predict overall survival in lung transplantation (LTx) patients using random survival forests (RSF), a machine learning algorithm. The model was trained on data from 504 patients, and the 16 most influential prognostic factors, such as postoperative extracorporeal membrane oxygenation time, were identified. The RSF model outperformed the tr…
2022	Li, E. et al	51	Oncologist phenotypes and associations with response to a machine learning-based intervention to increase advance care planning: Secondary analysis of a randomized clinical trial	Cochrane Library	Latent profile analysis	Cancers	Decision-making	Electronic health record (EHR)	Gradient boosting machine	The study utilized latent profile analysis (LPA) to identify oncologist phenotypes based on demographic and practice pattern data. It then assessed how these phenotypes influenced the response to a machine learning-based intervention that prompted earlier advance care planning (ACP) conversations for cancer patients at high risk of mortality. The intervention, which involved text message prompts,…
2021	Tedeschi, SK. et al	52	Classifying Pseudogout Using Machine Learning Approaches With Electronic Health Record Data	Cochrane Library	Pseudogout	Rheumatic diseases	Disease prediction	Electronic health record (EHR)	Natural language processing (NLP)	This study applied a topic modeling machine learning approach to classify pseudogout in electronic health record (EHR) data, addressing the challenge of limited billing codes for this episodic disease. The topic modeling, combined with manually reviewed CPP crystal results, created a comprehensive algorithm that improved pseudogout detection, achieving a sensitivity of 42% and a positive predicti…
2019	Ambwani, G. et al	53	Machine Learning Model For Cancer Biomarker Identification In Electronic Health Records	Cochrane Library	Cancer biomarkers	Cancers	Healthcare outcomes	Electronic health record (EHR)	Logistic Regression (LR)	This study developed a machine learning classification model using regularized logistic regression to predict biomarker status in patients based on EHR data, aiming to minimize manual chart abstraction efforts. With a median sensitivity of 97.3% across various disease-biomarker pairs, the model effectively identified patients likely to test positive for specific biomarkers, resulting in an averag…
2019	Jorge, A. et al	54	Identifying lupus patients in electronic health records: Development and validation of machine learning algorithms and application of rule-based algorithms	Cochrane Library	Lupus	Autoimmune disease	Disease prediction	Electronic health record (EHR)	Logistic Regression (LR)	This study used penalized logistic regression, a machine learning method, to develop EHR algorithms for identifying systemic lupus erythematosus (SLE) patients based on ICD codes and natural language processing (NLP) concepts. The algorithm achieved a high positive predictive value (PPV) of 90% for definite SLE and 92% for definite/probable SLE at 97% specificity, with moderate sensitivity. Exter…
2017	Shimabukuro, DW. et al	55	Effect of a machine learning-based severe sepsis prediction algorithm on patient survival and hospital length of stay: a randomised clinical trial	Cochrane Library	Sepsis	Infectious diseases	Healthcare outcomes	Electronic health record (EHR)	Logistic Regression (LR)	This study evaluated the use of a machine learning algorithm (MLA) for predicting severe sepsis in a randomized controlled trial. The MLA was integrated into the care process, alerting the care team to initiate early intervention. The results showed that patients in the experimental group, who received MLA alerts, had a significantly reduced average length of stay (from 13.0 to 10.3 days) and a 5…
2021	Sarraju, A. et al	56	Machine learning approaches improve risk stratification for secondary cardiovascular disease prevention in multiethnic patients	Cochrane Library	Atherosclerosis	Cardiovascular diseases	Healthcare outcomes	Electronic health record (EHR)	Random Forests (RF), Gradient Boosted Machines (GBM), Extreme Gradient Boosting (XGBoost), Logistic Regression (LR)	This study aimed to assess the effectiveness of electronic health record (EHR)-based machine learning (ML) models in improving cardiovascular disease (CVD) risk stratification, compared to a traditional clinical risk score (TRS 2°P). The authors trained various ML models, including Random Forests (RF), Gradient Boosted Machines (GBM), Extreme Gradient Boosting (XGBoost), and Lasso regression, usi…
2019	Ye, B. et al	57	Discrimination of indoor versus outdoor environmental state with machine learning algorithms in myopia observational studies	Cochrane Library	Myopia	Ocular diseases	Healthcare outcomes	Wearable devices	Support vector machine (SVM)	The study employed a Support Vector Machine (SVM) algorithm to differentiate between indoor and outdoor environments using real-time data from wearable smartwatches, including luminance, ultraviolet light levels, and step count. The SVM model was trained on data from adults (dataset A) and then validated using data from children (dataset B). The SVM outperformed traditional univariate threshold s…
References
1	Wissel, B. D., Greiner, H. M., Glauser, T. A., Mangano, F. T., Holland-Bouley, K. D., Zhang, N., Szczesniak, R. D., Santel, D., Pestian, J. P., & Dexheimer, J. W. (2023). Automated, machine learning-based alerts increase epilepsy surgery referrals: A randomized controlled trial. Epilepsia, 64(7), 1791–1799. https://doi.org/10.1111/epi.17629
2	Ayers, B., Sandholm, T., Gosev, I., Prasad, S., & Kilic, A. (2021). Using machine learning to improve survival prediction after heart transplantation. Journal of cardiac surgery, 36(11), 4113–4120. https://doi.org/10.1111/jocs.15917
3	Nadarajah, R., Wahab, A., Reynolds, C., Raveendra, K., Askham, D., Dawson, R., Keene, J., Shanghavi, S., Lip, G. Y. H., Hogg, D., Cowan, C., Wu, J., & Gale, C. P. (2023). Future Innovations in Novel Detection for Atrial Fibrillation (FIND-AF): pilot study of an electronic health record machine learning algorithm-guided intervention to identify undiagnosed atrial fibrillation. Open heart, 10(2), e…
4	Yadgir, S. R., Engstrom, C., Jacobsohn, G. C., Green, R. K., Jones, C. M. C., Cushman, J. T., Caprio, T. V., Kind, A. J. H., Lohmeier, M., Shah, M. N., & Patterson, B. W. (2022). Machine learning-assisted screening for cognitive impairment in the emergency department. Journal of the American Geriatrics Society, 70(3), 831–837. https://doi.org/10.1111/jgs.17491
5	Liu, Y., Xue, J., & Jiang, J. (2023). Application of machine learning algorithms in electronic medical records to predict amputation-free survival after first revascularization in patients with peripheral artery disease. International journal of cardiology, 383, 175–184. https://doi.org/10.1016/j.ijcard.2023.04.040
6	Hill, N. R., Groves, L., Dickerson, C., Boyce, R., Lawton, S., Hurst, M., Pollock, K. G., Sugrue, D. M., Lister, S., Arden, C., Davies, D. W., Martin, A. C., Sandler, B., Gordon, J., Farooqui, U., Clifton, D., Mallen, C., Rogers, J., Camm, A. J., & Cohen, A. T. (2022). Identification of undiagnosed atrial fibrillation using a machine learning risk prediction algorithm and diagnostic testing (PULs…
7	Sheth, S. A., Lopez-Rivera, V., Barman, A., Grotta, J. C., Yoo, A. J., Lee, S., Inam, M. E., Savitz, S. I., & Giancardo, L. (2019). Machine Learning-Enabled Automated Determination of Acute Ischemic Core From Computed Tomography Angiography. Stroke, 50(11), 3093–3100. https://doi.org/10.1161/STROKEAHA.119.026189
8	Barton, C., Chettipally, U., Zhou, Y., Jiang, Z., Lynn-Palevsky, A., Le, S., Calvert, J., & Das, R. (2019). Evaluation of a machine learning algorithm for up to 48-hour advance prediction of sepsis using six vital signs. Computers in biology and medicine, 109, 79–84. https://doi.org/10.1016/j.compbiomed.2019.04.027
9	Kao, Y. T., Huang, C. Y., Fang, Y. A., Liu, J. C., & Chang, T. H. (2023). Machine Learning-Based Prediction of Atrial Fibrillation Risk Using Electronic Medical Records in Older Aged Patients. The American journal of cardiology, 198, 56–63. https://doi.org/10.1016/j.amjcard.2023.03.035
10	Kim, M., Kang, Y., You, S. C., Park, H. D., Lee, S. S., Kim, T. H., Yu, H. T., Choi, E. K., Park, H. S., Park, J., Lee, Y. S., Kang, K. W., Shim, J., Sung, J. H., Oh, I. Y., Park, J. S., & Joung, B. (2022). Artificial intelligence predicts clinically relevant atrial high-rate episodes in patients with cardiac implantable electronic devices. Scientific reports, 12(1), 37. https://doi.org/10.1038/s…
11	Park, H. B., Lee, J., Hong, Y., Byungchang, S., Kim, W., Lee, B. K., Lin, F. Y., Hadamitzky, M., Kim, Y. J., Conte, E., Andreini, D., Pontone, G., Budoff, M. J., Gottlieb, I., Chun, E. J., Cademartiri, F., Maffei, E., Marques, H., Gonçalves, P. A., Leipsic, J. A., … Chang, H. J. (2023). Risk factors based vessel-specific prediction for stages of coronary artery disease using Bayesian quantile reg…
12	Hilbert, A., Ramos, L. A., van Os, H. J. A., Olabarriaga, S. D., Tolhuisen, M. L., Wermer, M. J. H., Barros, R. S., van der Schaaf, I., Dippel, D., Roos, Y. B. W. E. M., van Zwam, W. H., Yoo, A. J., Emmer, B. J., Lycklama À Nijeholt, G. J., Zwinderman, A. H., Strijkers, G. J., Majoie, C. B. L. M., & Marquering, H. A. (2019). Data-efficient deep learning of radiological image data for outcome pred…
13	Chen, W., Zhou, C., Yan, Z., Chen, H., Lin, K., Zheng, Z., & Xu, W. (2021). Using machine learning techniques predicts prognosis of patients with Ewing sarcoma. Journal of orthopaedic research : official publication of the Orthopaedic Research Society, 39(11), 2519–2527. https://doi.org/10.1002/jor.24991
14	Koutsouleris, N., Kahn, R. S., Chekroud, A. M., Leucht, S., Falkai, P., Wobrock, T., Derks, E. M., Fleischhacker, W. W., & Hasan, A. (2016). Multisite prediction of 4-week and 52-week treatment outcomes in patients with first-episode psychosis: a machine learning approach. The lancet. Psychiatry, 3(10), 935–946. https://doi.org/10.1016/S2215-0366(16)30171-7
15	Strömblad, C. T., Baxter-King, R. G., Meisami, A., Yee, S. J., Levine, M. R., Ostrovsky, A., Stein, D., Iasonos, A., Weiser, M. R., Garcia-Aguilar, J., Abu-Rustum, N. R., & Wilson, R. S. (2021). Effect of a Predictive Model on Planned Surgical Duration Accuracy, Patient Wait Time, and Use of Presurgical Resources: A Randomized Clinical Trial. JAMA surgery, 156(4), 315–321. https://doi.org/10.1001…
16	Wang, S. V., Rogers, J. R., Jin, Y., DeiCicchi, D., Dejene, S., Connors, J. M., Bates, D. W., Glynn, R. J., & Fischer, M. A. (2019). Stepped-wedge randomised trial to evaluate population health intervention designed to increase appropriate anticoagulation in patients with atrial fibrillation. BMJ quality & safety, 28(10), 835–842. https://doi.org/10.1136/bmjqs-2019-009367
17	Tan, T. H., Hsu, C. C., Chen, C. J., Hsu, S. L., Liu, T. L., Lin, H. J., Wang, J. J., Liu, C. F., & Huang, C. C. (2021). Predicting outcomes in older ED patients with influenza in real time using a big data-driven and machine learning approach to the hospital information system. BMC geriatrics, 21(1), 280. https://doi.org/10.1186/s12877-021-02229-3
18	Goerigk, S., Hilbert, S., Jobst, A., Falkai, P., Bühner, M., Stachl, C., Bischl, B., Coors, S., Ehring, T., Padberg, F., & Sarubin, N. (2020). Predicting instructed simulation and dissimulation when screening for depressive symptoms. European archives of psychiatry and clinical neuroscience, 270(2), 153–168. https://doi.org/10.1007/s00406-018-0967-2
19	Kijpaisalratana, N., Saoraya, J., Nhuboonkaew, P., Vongkulbhisan, K., & Musikatavorn, K. (2024). Real-time machine learning-assisted sepsis alert enhances the timeliness of antibiotic administration and diagnostic accuracy in emergency department patients with sepsis: a cluster-randomized trial. Internal and emergency medicine, 19(5), 1415–1424. https://doi.org/10.1007/s11739-024-03535-5
20	Sharma, A., Sun, J. L., Lokhnygina, Y., Roe, M. T., Ahmad, T., Desai, N. R., & Blazing, M. A. (2019). Patient Phenotypes, Cardiovascular Risk, and Ezetimibe Treatment in Patients After Acute Coronary Syndromes (from IMPROVE-IT). The American journal of cardiology, 123(8), 1193–1201. https://doi.org/10.1016/j.amjcard.2019.01.034
21	Singhal, L., Garg, Y., Yang, P., Tabaie, A., Wong, A. I., Mohammed, A., Chinthala, L., Kadaria, D., Sodhi, A., Holder, A. L., Esper, A., Blum, J. M., Davis, R. L., Clifford, G. D., Martin, G. S., & Kamaleswaran, R. (2021). eARDS: A multi-center validation of an interpretable machine learning algorithm of early onset Acute Respiratory Distress Syndrome (ARDS) among critically ill adults with COVID…
22	Kanchanatawan, B., Tangwongchai, S., Supasitthumrong, T., Sriswasdi, S., & Maes, M. (2018). Episodic memory and delayed recall are significantly more impaired in younger patients with deficit schizophrenia than in elderly patients with amnestic mild cognitive impairment. PloS one, 13(5), e0197004. https://doi.org/10.1371/journal.pone.0197004
23	Huang, J., Jin, W., Duan, X., Liu, X., Shu, T., Fu, L., Deng, J., Chen, H., Liu, G., Jiang, Y., & Liu, Z. (2023). Twenty-eight-day in-hospital mortality prediction for elderly patients with ischemic stroke in the intensive care unit: Interpretable machine learning models. Frontiers in public health, 10, 1086339. https://doi.org/10.3389/fpubh.2022.1086339
24	She, H., Du, Y., Du, Y., Tan, L., Yang, S., Luo, X., Li, Q., Xiang, X., Lu, H., Hu, Y., Liu, L., & Li, T. (2023). Metabolomics and machine learning approaches for diagnostic and prognostic biomarkers screening in sepsis. BMC anesthesiology, 23(1), 367. https://doi.org/10.1186/s12871-023-02317-4
25	Sundar, R., Barr Kumarakulasinghe, N., Huak Chan, Y., Yoshida, K., Yoshikawa, T., Miyagi, Y., Rino, Y., Masuda, M., Guan, J., Sakamoto, J., Tanaka, S., Tan, A. L., Hoppe, M. M., Jeyasekharan, A. D., Ng, C. C. Y., De Simone, M., Grabsch, H. I., Lee, J., Oshima, T., Tsuburaya, A., … Tan, P. (2022). Machine-learning model derived gene signature predictive of paclitaxel survival benefit in gastric ca…
26	Alaa, A. M., Bolton, T., Di Angelantonio, E., Rudd, J. H. F., & van der Schaar, M. (2019). Cardiovascular disease risk prediction using automated machine learning: A prospective study of 423,604 UK Biobank participants. PloS one, 14(5), e0213653. https://doi.org/10.1371/journal.pone.0213653
27	Azimi, P., Mohammadi, H. R., Benzel, E. C., Shahzadi, S., & Azhari, S. (2017). Use of artificial neural networks to decision making in patients with lumbar spinal canal stenosis. Journal of neurosurgical sciences, 61(6), 603–611. https://doi.org/10.23736/S0390-5616.16.03078-2
28	Baxter, S. L., Marks, C., Kuo, T. T., Ohno-Machado, L., & Weinreb, R. N. (2019). Machine Learning-Based Predictive Modeling of Surgical Intervention in Glaucoma Using Systemic Data From Electronic Health Records. American journal of ophthalmology, 208, 30–40. https://doi.org/10.1016/j.ajo.2019.07.005
29	Anderson, J. P., Parikh, J. R., Shenfeld, D. K., Ivanov, V., Marks, C., Church, B. W., Laramie, J. M., Mardekian, J., Piper, B. A., Willke, R. J., & Rublee, D. A. (2015). Reverse Engineering and Evaluation of Prediction Models for Progression to Type 2 Diabetes: An Application of Machine Learning Using Electronic Health Records. Journal of diabetes science and technology, 10(1), 6–18. https://doi…
30	Bannister, C. A., Halcox, J. P., Currie, C. J., Preece, A., & Spasić, I. (2018). A genetic programming approach to development of clinical prediction models: A case study in symptomatic cardiovascular disease. PloS one, 13(9), e0202685. https://doi.org/10.1371/journal.pone.0202685
31	Scheer, J. K., Smith, J. S., Schwab, F., Lafage, V., Shaffrey, C. I., Bess, S., Daniels, A. H., Hart, R. A., Protopsaltis, T. S., Mundis, G. M., Jr, Sciubba, D. M., Ailon, T., Burton, D. C., Klineberg, E., Ames, C. P., & International Spine Study Group (2017). Development of a preoperative predictive model for major complications following adult spinal deformity surgery. Journal of neurosurgery. …
32	Rau, H. H., Hsu, C. Y., Lin, Y. A., Atique, S., Fuad, A., Wei, L. M., & Hsu, M. H. (2016). Development of a web-based liver cancer prediction model for type II diabetes patients by using an artificial neural network. Computer methods and programs in biomedicine, 125, 58–65. https://doi.org/10.1016/j.cmpb.2015.11.009
33	Ramezankhani, A., Hadavandi, E., Pournik, O., Shahrabi, J., Azizi, F., & Hadaegh, F. (2016). Decision tree-based modelling for identification of potential interactions between type 2 diabetes risk factors: a decade follow-up in a Middle East prospective cohort study. BMJ open, 6(12), e013336. https://doi.org/10.1136/bmjopen-2016-013336
34	Pei, D., Zhang, C., Quan, Y., & Guo, Q. (2019). Identification of Potential Type II Diabetes in a Chinese Population with a Sensitive Decision Tree Approach. Journal of diabetes research, 2019, 4248218. https://doi.org/10.1155/2019/4248218
35	Oviedo, S., Contreras, I., Quirós, C., Giménez, M., Conget, I., & Vehi, J. (2019). Risk-based postprandial hypoglycemia forecasting using supervised learning. International journal of medical informatics, 126, 1–8. https://doi.org/10.1016/j.ijmedinf.2019.03.008
36	Mubeen, A. M., Asaei, A., Bachman, A. H., Sidtis, J. J., Ardekani, B. A., & Alzheimer's Disease Neuroimaging Initiative (2017). A six-month longitudinal evaluation significantly improves accuracy of predicting incipient Alzheimer's disease in mild cognitive impairment. Journal of neuroradiology = Journal de neuroradiologie, 44(6), 381–387. https://doi.org/10.1016/j.neurad.2017.05.008
37	Lopez-de-Andres, A., Hernandez-Barrera, V., Lopez, R., Martin-Junco, P., Jimenez-Trujillo, I., Alvaro-Meca, A., Salinero-Fort, M. A., & Jimenez-Garcia, R. (2016). Predictors of in-hospital mortality following major lower extremity amputations in type 2 diabetic patients using artificial neural networks. BMC medical research methodology, 16(1), 160. https://doi.org/10.1186/s12874-016-0265-5
38	Kwon, J. M., Jeon, K. H., Kim, H. M., Kim, M. J., Lim, S., Kim, K. H., Song, P. S., Park, J., Choi, R. K., & Oh, B. H. (2019). Deep-learning-based out-of-hospital cardiac arrest prognostic system to predict clinical outcomes. Resuscitation, 139, 84–91. https://doi.org/10.1016/j.resuscitation.2019.04.007
39	Kim, I., Choi, H. J., Ryu, J. M., Lee, S. K., Yu, J. H., Kim, S. W., Nam, S. J., & Lee, J. E. (2019). A predictive model for high/low risk group according to oncotype DX recurrence score using machine learning. European journal of surgical oncology : the journal of the European Society of Surgical Oncology and the British Association of Surgical Oncology, 45(2), 134–140. https://doi.org/10.1016/j…
40	Khanji, C., Lalonde, L., Bareil, C., Lussier, M. T., Perreault, S., & Schnitzer, M. E. (2019). Lasso Regression for the Prediction of Intermediate Outcomes Related to Cardiovascular Disease Prevention Using the TRANSIT Quality Indicators. Medical care, 57(1), 63–72. https://doi.org/10.1097/MLR.0000000000001014
41	Karhade, A. V., Ogink, P. T., Thio, Q. C. B. S., Cha, T. D., Gormley, W. B., Hershman, S. H., Smith, T. R., Mao, J., Schoenfeld, A. J., Bono, C. M., & Schwab, J. H. (2019). Development of machine learning algorithms for prediction of prolonged opioid prescription after surgery for lumbar disc herniation. The spine journal : official journal of the North American Spine Society, 19(11), 1764–1771. …
42	Jovanovic, P., Salkic, N. N., & Zerem, E. (2014). Artificial neural network predicts the need for therapeutic ERCP in patients with suspected choledocholithiasis. Gastrointestinal endoscopy, 80(2), 260–268. https://doi.org/10.1016/j.gie.2014.01.023
43	Kang, A. R., Lee, J., Jung, W., Lee, M., Park, S. Y., Woo, J., & Kim, S. H. (2020). Development of a prediction model for hypotension after induction of anesthesia using machine learning. PloS one, 15(4), e0231172. https://doi.org/10.1371/journal.pone.0231172
44	Isma'eel, H. A., Sakr, G. E., Serhan, M., Lamaa, N., Hakim, A., Cremer, P. C., Jaber, W. A., Garabedian, T., Elhajj, I., & Abchee, A. B. (2018). Artificial neural network-based model enhances risk stratification and reduces non-invasive cardiac stress imaging compared to Diamond-Forrester and Morise risk assessment models: A prospective study. Journal of nuclear cardiology : official publication …
45	Hill, N. R., Ayoubkhani, D., McEwan, P., Sugrue, D. M., Farooqui, U., Lister, S., Lumley, M., Bakhai, A., Cohen, A. T., O'Neill, M., Clifton, D., & Gordon, J. (2019). Predicting atrial fibrillation in primary care using machine learning. PloS one, 14(11), e0224582. https://doi.org/10.1371/journal.pone.0224582
46	Dong, Y., Xu, L., Fan, Y., Xiang, P., Gao, X., Chen, Y., Zhang, W., & Ge, Q. (2019). A novel surgical predictive model for Chinese Crohn's disease patients. Medicine, 98(46), e17510. https://doi.org/10.1097/MD.0000000000017510
47	Bowman, A., Rudolfer, S., Weller, P., & Bland, J. D. P. (2018). A prognostic model for the patient-reported outcome of surgical treatment of carpal tunnel syndrome. Muscle & nerve, 58(6), 784–789. https://doi.org/10.1002/mus.26297
48	Bertsimas, D., Dunn, J., Pawlowski, C., Silberholz, J., Weinstein, A., Zhuo, Y. D., Chen, E., & Elfiky, A. A. (2018). Applied Informatics Decision Support Tool for Mortality Predictions in Patients With Cancer. JCO clinical cancer informatics, 2, 1–11. https://doi.org/10.1200/CCI.18.00003
49	Manz, C. R., Parikh, R. B., Small, D. S., Evans, C. N., Chivers, C., Regli, S. H., Hanson, C. W., Bekelman, J. E., Rareshide, C. A. L., O'Connor, N., Schuchter, L. M., Shulman, L. N., & Patel, M. S. (2020). Effect of Integrating Machine Learning Mortality Estimates With Behavioral Nudges to Clinicians on Serious Illness Conversations Among Patients With Cancer: A Stepped-Wedge Cluster Randomized …
50	Tian, D., Yan, H. J., Huang, H., Zuo, Y. J., Liu, M. Z., Zhao, J., Wu, B., Shi, L. Z., & Chen, J. Y. (2023). Machine Learning-Based Prognostic Model for Patients After Lung Transplantation. JAMA network open, 6(5), e2312022. https://doi.org/10.1001/jamanetworkopen.2023.12022
51	Li, E., Manz, C., Liu, M., Chen, J., Chivers, C., Braun, J., Schuchter, L. M., Kumar, P., Patel, M. S., Shulman, L. N., & Parikh, R. B. (2022). Oncologist phenotypes and associations with response to a machine learning-based intervention to increase advance care planning: Secondary analysis of a randomized clinical trial. PloS one, 17(5), e0267012. https://doi.org/10.1371/journal.pone.0267012
52	Tedeschi, S. K., Cai, T., He, Z., Ahuja, Y., Hong, C., Yates, K. A., Dahal, K., Xu, C., Lyu, H., Yoshida, K., Solomon, D. H., Cai, T., & Liao, K. P. (2021). Classifying Pseudogout Using Machine Learning Approaches With Electronic Health Record Data. Arthritis care & research, 73(3), 442–448. https://doi.org/10.1002/acr.24132
53	Ambwani, G., et al., Machine Learning Model For Cancer Biomarker Identification In Electronic Health Records. Value in Health, 2019. 22: p. S334.
54	Jorge, A., Castro, V. M., Barnado, A., Gainer, V., Hong, C., Cai, T., Cai, T., Carroll, R., Denny, J. C., Crofford, L., Costenbader, K. H., Liao, K. P., Karlson, E. W., & Feldman, C. H. (2019). Identifying lupus patients in electronic health records: Development and validation of machine learning algorithms and application of rule-based algorithms. Seminars in arthritis and rheumatism, 49(1), 84–…
55	Shimabukuro, D. W., Barton, C. W., Feldman, M. D., Mataraso, S. J., & Das, R. (2017). Effect of a machine learning-based severe sepsis prediction algorithm on patient survival and hospital length of stay: a randomised clinical trial. BMJ open respiratory research, 4(1), e000234. https://doi.org/10.1136/bmjresp-2017-000234
56	Sarraju, A., Ward, A., Chung, S., Li, J., Scheinker, D., & Rodríguez, F. (2021). Machine learning approaches improve risk stratification for secondary cardiovascular disease prevention in multiethnic patients. Open heart, 8(2), e001802. https://doi.org/10.1136/openhrt-2021-001802
57	Ye, B., Liu, K., Cao, S., Sankaridurg, P., Li, W., Luan, M., Zhang, B., Zhu, J., Zou, H., Xu, X., & He, X. (2019). Discrimination of indoor versus outdoor environmental state with machine learning algorithms in myopia observational studies. Journal of translational medicine, 17(1), 314. https://doi.org/10.1186/s12967-019-2057-2
